# Supplementary material for: The Effect of Radiofrequency Exposure on the Cytotoxic Activity of Sunitinib and a Novel Sunitinib-Class Compound 4, in Colorectal Cancer Cells
Source: Int J Mol Sci. 2026 Jul 2;27(13):5953. doi: 10.3390/ijms27135953 (PMC13362021; doi:10.3390/ijms27135953)
Supplement: Supplementary file 1 [file ijms-27-05953-s001.zip]

Archive with 1 entries (1 files):
- ijms-4340780-supplementary.pdf
